# Supplementary material for: Associations between patterns of blood heavy metal exposure and health outcomes: insights from NHANES 2011–2016
Source: BMC Public Health. 2024 Feb 22;24:558. doi: 10.1186/s12889-024-17754-0 (PMC10882930; doi:10.1186/s12889-024-17754-0)
Supplement: Supplementary file 2 — Additional file 2: Patterns 1 and 3 as References for Analyzing Relationships Between Other Patterns and Health Outcomes. [file 12889_2024_17754_MOESM2_ESM.xlsx]

## Sheet: Sheet1
2011	REF	B	SE	WALD	P	OR(95%CI)			REF	B	SE	WALD	P	OR(95%CI)
Malignant neoplasms	1 VS 2	0.0818	0.1453	0.3169	0.5735	1.085(0.816-1.443)			3 VS 1	-0.3642	0.1512	5.802	0.016	0.695(0.517-0.934)
	1 VS 3	0.3642	0.1512	5.802	0.016	1.439(1.070-1.936)			3 VS 2	-0.2824	0.132	4.577	0.0324	0.754(0.582-0.977)
Hypertension	1 VS 2	0.0129	0.0805	0.0257	0.8727	1.013(0.865-1.186)			3 VS 1	-0.2096	0.0772	7.3714	0.0066	0.811(0.697-0.943)
	1 VS 3	0.2096	0.0772	7.3714	0.0066	1.233(1.060-1.435)			3 VS 2	-0.1967	0.0789	6.2152	0.0127	0.821(0.704-0.959)
Diabete	1 VS 2	0.0491	0.1116	0.1936	0.66	1.050(0.844-1.307)			3 VS 1	0.1127	0.1123	1.0071	0.3156	1.119(0.898-1.395)
	1 VS 3	-0.1127	0.1123	1.0071	0.3156	0.893(0.717-1.113)			3 VS 2	0.1618	0.1129	2.0539	0.1518	1.176(0.942-1.467)
Heart disease	1 VS 2	0.0719	0.1354	0.282	0.5954	1.075(0.824-1.401)			3 VS 1	-0.3635	0.1298	7.8426	0.0051	0.695(0.539-0.897)
	1 VS 3	0.3635	0.1298	7.8426	0.0051	1.438(1.115-1.855)			3 VS 2	-0.2916	0.1257	5.3815	0.0204	0.747(0.584-0.956)
2013
Malignant neoplasms	1 VS 2	0.4844	0.1604	9.1201	0.0025	1.623(1.185-2.223)			3 VS 1	-0.6763	0.1431	22.3357	<.0001	0.508(0.384-0.673)
	1 VS 3	0.6763	0.1431	22.3357	<.0001	1.967(1.486-2.603)			3 VS 2	-0.1919	0.1232	2.4262	0.1193	0.825(0.648-1.051)
Hypertension	1 VS 2	0.2913	0.0798	13.3252	0.0003	1.338(1.144-1.565)			3 VS 1	-0.4909	0.0766	41.0704	<.0001	0.612(0.527-0.711)
	1 VS 3	0.4909	0.0766	41.0704	<.0001	1.634(1.406-1.898)			3 VS 2	-0.1996	0.0723	7.6216	0.0058	0.819(0.711-0.944)
Diabete	1 VS 2	0.0416	0.1243	0.112	0.7379	1.042(0.817-1.330)			3 VS 1	-0.1099	0.1085	1.026	0.3111	0.896(0.724-1.108)
	1 VS 3	0.1099	0.1085	1.026	0.3111	1.116(0.902-1.381)			3 VS 2	-0.0683	0.1079	0.4007	0.5267	0.934(0.756-1.154)
Heart disease	1 VS 2	0.5369	0.1718	9.7665	0.0018	1.711(1.222-2.396)			3 VS 1	-1.1024	0.1446	58.1222	<.0001	0.332(0.250-0.441)
	1 VS 3	1.1024	0.1446	58.1222	<.0001	3.011(2.268-3.998)			3 VS 2	-1.1024	0.1231	80.1978	<.0001	0.332(0.261-0.423)
2015
Malignant neoplasms	1 VS 2	0.2818	0.1583	3.169	0.075	1.326(0.972-1.808)			3 VS 1	-0.5362	0.1319	16.5259	<.0001	0.585(0.452-0.758)
	1 VS 3	0.5362	0.1319	16.5259	<.0001	1.709(1.320-2.214)			3 VS 2	-0.2544	0.1263	4.0572	0.0439	0.775(0.605-0.993)
Hypertension	1 VS 2	0.3774	0.0817	21.3383	<.0001	1.458(1.243-1.712)			3 VS 1	-0.6637	0.0912	52.9607	<.0001	0.515(0.431-0.616)
	1 VS 3	0.6637	0.0912	52.9607	<.0001	1.942(1.624-2.322)			3 VS 2	-0.2863	0.0734	15.2143	0.0001	0.751(0.650-0.867)
Diabete	1 VS 2	0.0597	0.107	0.3113	0.5769	1.062(0.861-1.309)			3 VS 1	-0.1732	0.0981	3.1172	0.0775	0.841(0.694-1.019)
	1 VS 3	0.1732	0.0981	3.1172	0.0775	1.189(0.981-1.441)			3 VS 2	-0.1135	0.0956	1.4095	0.2351	0.893(0.740-1.077)
Heart disease	1 VS 2	0.6603	0.164	16.2104	0.0001	1.935(1.403-2.669)			3 VS 1	-1.1809	0.1565	56.9374	<.0001	0.307(0.226-0.417)
	1 VS 3	1.1809	0.1565	56.9374	<.0001	3.257(2.397-4.427)			3 VS 2	-0.5206	0.1206	18.6343	<.0001	0.594(0.469-0.753)
